# Supplementary material for: Primary SARS-CoV-2 variant of concern infections elicit broad antibody Fc-mediated effector functions and memory B cell responses
Source: PLoS Pathog. 2024 Aug 15;20(8):e1012453. doi: 10.1371/journal.ppat.1012453 (PMC11349224; doi:10.1371/journal.ppat.1012453)
Supplement: S1 Table — On the left, the frequencies of RBD-specific MBCs against the D614G, Alpha, Beta and Delta RBD are listed for the early-pandemic dataset. On the right, the frequencies of RBD-specific MBCs against the D614G, Delta, Omicron BA.1, and Omicron BA.2 are listed for the late-pandemic dataset. (XLSX) [file ppat.1012453.s001.xlsx]

## Sheet: Total MBCs
	First dataset										Second dataset
D614G	# of Crossbinding	Beta	Alpha	Delta	Frequency					D614G	# of Crossbinding	BA.1	BA.2	Delta	Frequency
Pie slices	0	-	-	-	6.875					Pie slices	0	-	-	-	33.125
	1	+	-	-	0.625						1	+	-	-	0
	1	-	+	-	23.75						1	-	+	-	3.125
	1	-	-	+	1.875						1	-	-	+	30.625
	2	+	+	-	4.375						2	+	+	-	1.875
	2	+	-	+	0						2	+	-	+	3.125
	2	-	+	+	30						2	-	+	+	14.375
	3	+	+	+	32.5						3	+	+	+	13.75
ARCs	Beta	37.5								ARCs	BA.1	18.75
	Alpha		90.625								BA.2		33.125
	Delta			64.375							Delta			61.875
Alpha	# of Crossbinding	Beta	WT	Delta	Frequency					Delta	# of Crossbinding	BA.1	BA.2	WT	Frequency
Pie slices	0	-	-	-	25.8294					Pie slices	0	-	-	-	23.6735
	1	+	-	-	3.5545						1	+	-	-	0.816327
	1	-	+	-	38.6256						1	-	+	-	0
	1	-	-	+	1.4218						1	-	-	+	16.3265
	2	+	+	-	9.47867						2	+	+	-	1.63265
	2	+	-	+	0.473934						2	+	-	+	1.22449
	2	-	+	+	6.3981						2	-	+	+	11.8367
	3	+	+	+	14.218						3	+	+	+	44.4898
ARCs	Beta	27.7251								ARCs	BA.1	48.1633
	WT		68.7204								BA.2		57.9592
	Delta			22.5118							WT			73.8776
Beta	# of Crossbinding	WT	Alpha	Delta	Frequency					BA.1	# of Crossbinding	BA.2	Delta	WT	Frequency
Pie slices	0	-	-	-	31.1404					Pie slices	0	-	-	-	50
	1	+	-	-	0.877193						1	+	-	-	32.8947
	1	-	+	-	22.807						1	-	+	-	0
	1	-	-	+	0.438596						1	-	-	+	0
	2	+	+	-	20.614						2	+	+	-	7.89474
	2	+	-	+	0.877193						2	+	-	+	3.94737
	2	-	+	+	2.63158						2	-	+	+	0
	3	+	+	+	20.614						3	+	+	+	5.26316
ARCs	WT	42.9825								ARCs	BA.2	50
	Alpha		66.6667								Delta		13.1579
	Delta			24.5614							WT			9.21053
Delta	# of Crossbinding	Beta	Alpha	WT	Frequency					BA.2	# of Crossbinding	BA.1	Delta	WT	Frequency
Pie slices	0	-	-	-	23.2759					Pie slices	0	-	-	-	36.3636
	1	+	-	-	2.15517						1	+	-	-	45.4545
	1	-	+	-	4.31034						1	-	+	-	0
	1	-	-	+	1.2931						1	-	-	+	2.27273
	2	+	+	-	11.2069						2	+	+	-	4.54545
	2	+	-	+	0.862069						2	+	-	+	5.68182
	2	-	+	+	14.6552						2	-	+	+	2.27273
	3	+	+	+	42.2414						3	+	+	+	3.40909
ARCs	Beta	56.4655								ARCs	BA.1	59.0909
	Alpha		72.4138								Delta		10.2273
	WT			59.0517							WT			13.6364

## Sheet: Classical MBCs
	First dataset										Second dataset
D614G	# of Crossbinding	Beta	Alpha	Delta	Frequency					D614G	# of Crossbinding	BA.1	BA.2	Delta	Frequency
Pie slices	0	-	-	-	1					Pie slices	0	-	-	-	46.4789
	1	+	-	-	0						1	+	-	-	0
	1	-	+	-	21						1	-	+	-	5.6338
	1	-	-	+	1						1	-	-	+	25.3521
	2	+	+	-	5						2	+	+	-	4.22535
	2	+	-	+	0						2	+	-	+	2.8169
	2	-	+	+	33						2	-	+	+	4.22535
	3	+	+	+	39						3	+	+	+	11.2676
ARCs	Beta	44								ARCs	BA.1	18.3099
	Alpha		98								BA.2		25.3521
	Delta			73							Delta			43.662
Alpha	# of Crossbinding	Beta	WT	Delta	Frequency					Delta	# of Crossbinding	BA.1	BA.2	WT	Frequency
Pie slices	0	-	-	-	24.3902					Pie slices	0	-	-	-	42.3077
	1	+	-	-	2.84553						1	+	-	-	1.28205
	1	-	+	-	37.3984						1	-	+	-	0
	1	-	-	+	1.21951						1	-	-	+	20.5128
	2	+	+	-	11.3821						2	+	+	-	2.5641
	2	+	-	+	0.406504						2	+	-	+	2.5641
	2	-	+	+	6.09756						2	-	+	+	8.97436
	3	+	+	+	16.2602						3	+	+	+	21.7949
ARCs	Beta	30.8943								ARCs	BA.1	28.2051
	WT		71.1382								BA.2		33.3333
	Delta			23.9837							WT			53.8462
Beta	# of Crossbinding	WT	Alpha	Delta	Frequency					BA.1	# of Crossbinding	BA.2	Delta	WT	Frequency
Pie slices	0	-	-	-	33.6283					Pie slices	0	-	-	-	56
	1	+	-	-	0.884956						1	+	-	-	30
	1	-	+	-	22.1239						1	-	+	-	0
	1	-	-	+	0.884956						1	-	-	+	0
	2	+	+	-	22.1239						2	+	+	-	10
	2	+	-	+	0.884956						2	+	-	+	0
	2	-	+	+	2.65487						2	-	+	+	0
	3	+	+	+	16.8142						3	+	+	+	4
ARCs	WT	40.708								ARCs	BA.2	44
	Alpha		63.7168								Delta		14
	Delta			21.2389							WT			4
Delta	# of Crossbinding	Beta	Alpha	WT	Frequency					BA.2	# of Crossbinding	BA.1	Delta	WT	Frequency
Pie slices	0	-	-	-	19.708					Pie slices	0	-	-	-	38.6364
	1	+	-	-	2.18978						1	+	-	-	47.7273
	1	-	+	-	5.83942						1	-	+	-	0
	1	-	-	+	1.45985						1	-	-	+	4.54545
	2	+	+	-	13.1387						2	+	+	-	2.27273
	2	+	-	+	1.45985						2	+	-	+	0
	2	-	+	+	12.4088						2	-	+	+	4.54545
	3	+	+	+	43.7956						3	+	+	+	2.27273
ARCs	Beta	60.5839								ARCs	BA.1	52.2727
	Alpha		75.1825								Delta		9.09091
	WT			59.1241							WT			11.3636
