# Supplementary material for: Primary SARS-CoV-2 variant of concern infections elicit broad antibody Fc-mediated effector functions and memory B cell responses
Source: PLoS Pathog. 2024 Aug 15;20(8):e1012453. doi: 10.1371/journal.ppat.1012453 (PMC11349224; doi:10.1371/journal.ppat.1012453)
Supplement: S2 Table — (XLSX) [file ppat.1012453.s002.xlsx]

## Sheet: FACS details
	Streptavidin fluorochromes	Manufacturer	Reference			Antibody	Clone	Manufacturer	Reference
	AF647	Biolegend	405237			Fixable Viability Dye eFluor™ 780	N/A	eBioscience	65-0865-14
	BV421	Biolegend	405226			CD3 Antibody, APC-eFluor™ 780	UCHT1	eBioscience	47-0038-42
	BB515	BD Biosciences	564453			CD14 Antibody, APC-eFluor™ 780	61D3	eBioscience	47-0149-42
	BUV615	BD Biosciences	613013			CD16 Antibody, APC-eFluor™ 780	CB16	eBioscience	47-0168-42
	PE-Cy7	Biolegend	405206			Anti-human IgG, BV785	IA6-2	BD Biosciences	348242
						Mouse Anti-Human CD27, PE	O323	eBioscience	12-0279-42
						Rat Anti-Mouse IgM, BUV395	G20-127	BD Biosciences	563903
	VOC of infection	Autologous RBD probe	Heterologous RBD probes			Mouse anti-human CD19, BUV496	SJ25C1	BD Biosciences	612939
		First dataset				Mouse anti-human IgG, BV605	G18-145	BD Biosciences	563246
	D614G	WT RBD AF647	Beta RBD BB515
		WT RBD BV421	Alpha RBD BUV615
			Delta RBD PE-Cy7
	Alpha	Alpha RBD AF647	Beta RBD BB515
		Alpha RBD BV421	WT RBD BUV615
			Delta RBD PE-Cy7
	Beta	Beta RBD AF647	WT RBD BB515
		Beta RBD BV421	Alpha RBD BUV615
			Delta RBD PE-Cy7
	Delta	Delta RBD AF647	Beta RBD BB515
		Delta RBD BV421	Alpha RBD BUV615
			WT RBD PE-Cy7
		Second dataset
	D614G	WT RBD AF647	Omicron BA.1 RBD BB515
		WT RBD BV421	Omicron BA.2 RBD BUV615
			Delta RBD PE-Cy7
	Delta	Delta RBD AF647	Omicron BA.1 RBD BB515
		Delta RBD BV421	Omicron BA.2 RBD BUV615
			WT RBD PE-Cy7
	Omicron BA.1	Omicron BA.1 RBD AF647	Omicron BA.2 RBD BB515
		Omicron BA.1 RBD BV421	Delta RBD BUV615
			WT RBD PE-Cy7
	Omicron BA.2	Omicron BA.2 RBD AF647	Omicron BA.1 RBD BB515
		Omicron BA.2 RBD BV421	Delta RBD BUV615
			WT RBD PE-Cy7
